# Supplementary material for: Cor triatriatum with dual fenestrations: delineation by cardiovascular magnetic resonance flow imaging
Source: Eur Heart J Imaging Methods Pract. 2025 Oct 24;3(4):qyaf133. doi: 10.1093/ehjimp/qyaf133 (PMC12657211; doi:10.1093/ehjimp/qyaf133)
Supplement: qyaf133_Supplementary_Data [file qyaf133_supplementary_data.zip]

Archive with 5 entries (5 files):
- CorT_case_video.mov
- Supplementary Video S1.mov
- Supplementary Video S2.mov
- Supplementary Video S3.mov
- Supplementary Video S4.mov
